# Supplementary material for: A Meta-Analysis of Emotional Evidence for the Biophilia Hypothesis and Implications for Biophilic Design
Source: Front Psychol. 2022 May 27;13:750245. doi: 10.3389/fpsyg.2022.750245 (PMC9186521; doi:10.3389/fpsyg.2022.750245)
Supplement: Supplementary file 1 [file Data_Sheet_1.zip]

Archive with 1 entries (1 files):
- SUPPLEMENTAL DATA 1.txt
