# Supplementary material for: A Meta-Analysis of Emotional Evidence for the Biophilia Hypothesis and Implications for Biophilic Design
Source: Front Psychol. 2022 May 27;13:750245. doi: 10.3389/fpsyg.2022.750245 (PMC9186521; doi:10.3389/fpsyg.2022.750245)
Supplement: Supplementary file 1 [file Data_Sheet_1.zip › SUPPLEMENTAL DATA 1.txt]

Search string:
Scopus
TITLE-ABS-KEY ( "natural environment" )  OR  
TITLE-ABS-KEY ( "connect* to natur*" )  OR 
TITLE-ABS-KEY ( "connect* with natur*" )  OR  
TITLE-ABS-KEY ( biophil* )  
AND  
TITLE-ABS-KEY ( "effect*" )  OR  
TITLE-ABS-KEY ( "impact*" )  OR  
TITLE-ABS-KEY ( "benefit*" )  OR  
TITLE-ABS-KEY ( "measure* ) OR 
TITLE-ABS-KEY ( "outcome* )  OR  
TITLE-ABS-KEY ( "influenc*" )  
AND  
TITLE-ABS-KEY ( "emot*" )  OR  
TITLE-ABS-KEY ( "affect" )  
AND  
TITLE-ABS-KEY ( "occupant" )  OR  
TITLE-ABS-KEY ( "participant*" )  OR  
TITLE-ABS-KEY ( "subject" )  OR  
TITLE-ABS-KEY ( "subjects" ) 

Web of Science
ALL=(("natural environment" OR
"connect* to natur*" OR
"connect* with natur*" OR
biophil*)
AND
("effect*" OR
"impact*" OR  
"benefit*" OR  
"measure* OR 
"outcome* OR  
"influenc*")
AND
("emot*" OR  
"affect")
AND  
("occupant" OR  
"participant*" OR  
"subject" OR  
"subjects"))

EBSCO (PsychINFO, Global Health, Medline, CINAHL Complete)
("natural environment" OR
"connect* to natur*" OR
"connect* with natur*" OR
biophil*)
AND
("effect*" OR
"impact*" OR  
"benefit*" OR  
"measure* OR 
"outcome* OR  
"influenc*")
AND
("emot*" OR  
"affect")
AND  
("occupant" OR  
"participant*" OR  
"subject" OR  
"subjects")
